# Supplementary material for: Heterologous Expression of MfWRKY7 of Resurrection Plant Myrothamnus flabellifolia Enhances Salt and Drought Tolerance in Arabidopsis
Source: Int J Mol Sci. 2022 Jul 17;23(14):7890. doi: 10.3390/ijms23147890 (PMC9324418; doi:10.3390/ijms23147890)
Supplement: Supplementary file 1 [file ijms-23-07890-s001.zip]

Archive with 1 entries (1 files):
- ijms-1805598-supplementary.pdf
